# Supplementary material for: Synergistic Action of Benzyl Isothiocyanate and Sorafenib in a Nanoparticle Delivery System for Enhanced Triple-Negative Breast Cancer Treatment
Source: Cancers (Basel). 2024 Apr 26;16(9):1695. doi: 10.3390/cancers16091695 (PMC11083210; doi:10.3390/cancers16091695)
Supplement: Supplementary file 1 [file cancers-16-01695-s001.zip]

Archive with 2 entries (2 files):
- cancers-2962962-File S1.pdf
- cancers-2962962-supplementary.pdf
